# Supplementary material for: Predicting anti-cancer drug sensitivity through WRE-XGBoost algorithm with weighted feature selection
Source: Genes Dis. 2024 Mar 22;12(2):101275. doi: 10.1016/j.gendis.2024.101275 (PMC11585671; doi:10.1016/j.gendis.2024.101275)
Supplement: Multimedia component 2 [file mmc2.xlsx]

## Sheet: Table S1
Table S1: The top 10 characteristic features screened by the WRE algorithm using COSMIC-CTRP dataset The features labeled in black are the chemical characteristics of drugs and the red ones are the gene characteristics.
Concentration（umol/L）	Number of features selected	Top 10 key features
0.002	186	bond stereo; rotatable bond; h-bond acceptor; defined atom stereo; defined bond stereo; AGRN; atom stereo; YTHDF1; SCGB2B2; GABRB1;
0.0081	179	defined atom stereo; defined bond stereo; heavy atom; PPP5C; bond stereo; rotatable bond; h-bond donor; xlogp; h-bond acceptor; MS4A10;
0.13	214	xlogp; defined atom stereo; h-bond acceptor; defined bond stereo; bond stereo; heavy atom; atom stereo; rotatable bond; CRYBA4; CASP1;
2.1	300	xlogp; h-bond acceptor; defined atom stereo; h-bond donor; atom stereo; rotatable bond; STK32C; CRYBA4; GLMN; bond stereo;
8.3	406	defined atom stereo; atom stereo; h-bond donor; xlogp; defined bond stereo; rotatable bond; bond stereo; h-bond acceptor; STK32C; RHBDD2;

## Sheet: Table S2
Table S2: Predicted cell line viability (Z-score log2) for 140 drugs across 12 lung cancer cell lines
	Drug name	NCIH522	NCIH1092	NCIH1299	A549	NCIH1395	NCIH1703	NCIH1155	NCIH446	NCIH2170	NCIH520	NCIH661	NCIH69
1	lomeguatrib	-2.89387	-3.38856	-0.347954	-1.18562	0.099933	-0.577573	-0.981616	-0.231601	-1.70876	-0.589882	-1.17161	-1.77209
2	dacarbazine	-2.99534	-4.91659	-1.57208	-0.296539	-0.0987307	-1.00615	-1.53768	-1.43254	-2.28457	-0.846462	-1.65065	-2.67947
3	necrostatin-7	-3.14855	-3.36585	-0.661248	-0.717507	-0.198746	-0.962053	-0.611286	-0.333071	-1.66452	-1.07649	-1.1372	-1.41056
4	MI-1	-2.34425	-1.04592	-0.496139	-0.671522	-0.204041	-0.570871	0.0780446	-0.190354	-1.49732	-0.218413	-0.369125	-0.740774
5	paclitaxel	-12.0762	-12.6193	-5.32221	-2.43548	-4.98132	-5.24943	-7.24369	-6.06823	-8.06324	-7.76348	-6.73654	-9.17662
6	alisertib	-7.46093	-8.7128	-2.00476	-3.59817	-3.33151	-4.47385	-3.73088	-3.0598	-5.59702	-3.72376	-4.65059	-6.80244
7	MGCD-265	-5.07651	-5.27639	-0.603081	-1.21371	-1.44124	-2.54787	-1.58892	-1.7081	-3.12489	-1.60309	-2.636	-2.88551
8	erastin	-12.5135	-20.9665	-6.25913	-4.02608	-7.88765	-8.48571	-13.0846	-11.2295	-8.79281	-5.08885	-14.9065	-13.6541
9	axitinib	-8.35717	-11.6265	-3.31913	-2.40559	-2.67472	-5.67075	-3.67029	-5.36059	-5.66839	-3.72286	-5.01033	-7.2816
10	KX2-391	-15.0161	-15.7753	-7.28461	-5.56792	-6.31907	-9.16493	-9.93055	-9.80732	-10.0106	-8.02727	-8.95294	-12.245
11	HLI 373	-3.49541	-4.3346	-1.84925	-1.40432	-1.28872	-1.38689	-2.09301	-1.96467	-2.56636	-1.60652	-1.71341	-3.06615
12	KU-0063794	-8.73754	-10.9527	-6.23411	-5.24916	-4.1957	-6.13253	-4.82125	-4.11931	-6.62483	-5.21193	-7.2677	-8.12422
13	fluorouracil	-3.17503	-4.77715	-0.256489	-1.37386	-0.739051	-0.685298	-1.26724	-1.54242	-2.31195	-1.7307	-0.940708	-2.44685
14	GANT-61	-1.67299	-1.55004	-0.314999	-0.358188	-0.204725	-0.473244	-0.755148	-0.226305	-1.37345	-0.46915	-0.750589	-0.92834
15	CAL-101	-5.93171	-5.24227	-1.80083	-1.0194	-1.28116	-2.69556	-1.84804	-1.58779	-3.98938	-1.80263	-1.98698	-3.14077
16	sildenafil	-2.3783	-2.56418	-0.121114	-0.264252	0.144708	-1.17388	-1.14784	0.327176	-1.53459	-0.50363	-0.617966	-0.851746
17	hyperforin	-11.2946	-8.67338	-0.443395	-1.61442	-1.87707	-6.81615	-6.40157	-2.96493	-6.01163	-4.01254	-7.67606	-5.56715
18	ML311	-9.15683	-8.84877	-3.78313	-4.00226	-3.28495	-5.13249	-4.3018	-4.12266	-5.08739	-4.32481	-5.47521	-6.33585
19	SNS-032	-19.7582	-22.5379	-12.1171	-6.6943	-9.14014	-14.0448	-14.1002	-12.0356	-11.9336	-11.5976	-13.9326	-18.0387
20	nintedanib	-4.41384	-5.00017	-0.455648	-1.10615	-1.15338	-3.19201	-2.39541	-1.06348	-1.74865	0.0674077	-5.13106	-2.05359
21	betulinic acid	0.00620816	-0.514415	0.15444	-0.0222526	0.330565	0.430441	-0.175371	0.286757	-0.879231	0.130864	0.327582	0.0426632
22	JW-480	-0.594256	-0.00783521	0.647226	0.317352	0.142816	0.371827	0.392003	0.493079	-0.0204409	0.551379	0.167476	0.0245883
23	NVP-TAE684	-17.165	-20.7797	-8.18453	-13.4304	-11.5114	-13.5404	-12.7188	-11.1022	-15.0205	-10.7822	-16.0663	-15.7111
24	SJ-172550	-2.64103	-1.7533	-0.088596	0.213629	0.545323	-0.410653	-0.600246	-0.0471385	-1.41042	0.129914	-0.2442	0.139694
25	tamatinib	-6.04411	-5.51387	-1.34633	-2.51703	-1.3529	-3.30727	-1.80447	-1.37886	-3.94118	-2.18509	-2.60919	-2.84475
26	linsitinib	-3.87862	-4.54883	-0.665758	-0.774778	-0.614188	-1.56126	-1.32113	-0.960401	-2.33953	-1.30466	-2.04243	-1.94364
27	NVP-231	-9.43362	-8.85299	-3.25273	-2.95782	-3.56095	-5.41122	-4.9464	-4.55182	-6.35973	-5.2123	-5.14301	-6.65221
28	NSC 74859	-3.30692	-2.58467	-0.238138	-0.370443	0.0828811	-0.815975	-0.0953588	0.156313	-1.30259	-0.522374	-0.942544	-0.718016
29	gemcitabine	-14.1444	-15.5282	-6.69605	-5.83107	-6.65697	-9.92407	-9.91338	-8.70058	-9.12438	-8.87978	-10.1283	-13.8586
30	TG-100-115	-1.55365	-1.46174	-0.110914	-0.944134	-0.045418	-0.917865	-0.469336	0.278225	-1.20445	-0.603432	-1.06323	-0.809755
31	CAY10594	-3.20436	-3.23843	0.0992905	-0.201655	0.0751881	-0.610957	-0.90955	-0.74635	-1.67896	-0.140356	-0.500138	-1.42227
32	AZD7762	-19.9629	-28.1254	-16.1994	-10.6057	-16.2153	-18.819	-20.2187	-21.2643	-19.6655	-16.7783	-21.8636	-27.1875
33	MK-0752	-3.13806	-2.22468	-0.0166033	0.185682	0.0548264	-0.370347	-0.034423	0.0969026	-1.35782	-0.169997	0.0904097	0.429785
34	PLX-4720	-4.85161	-4.5823	-0.713851	-0.957139	-0.952909	-1.63305	-0.962771	-1.2834	-2.4683	-1.26097	-1.95078	-1.84966
35	brivanib	-3.56002	-3.6059	-0.903119	0.220437	0.37626	-1.28726	-0.328975	-0.0815634	-1.86677	-0.719822	-0.61077	-1.91934
36	BIBR-1532	-2.58218	-2.71811	-0.00895384	-0.16534	0.146506	-0.370887	-0.28915	-0.00360695	-1.27227	-0.0641445	0.110709	-1.1729
37	prochlorperazine	-3.19047	-2.73159	-0.471952	-0.52397	-0.926403	-1.01937	-1.38493	-1.26495	-1.5567	-0.842064	-0.731517	-1.89263
38	pyrazolanthrone	-2.64155	-3.28591	-1.17501	-1.10762	-1.31999	-0.464898	-0.790585	-0.754364	-1.52758	-1.02764	-1.96216	-1.6885
39	ML162	-25.0486	-28.4916	-27.2313	-10.5978	-17.2728	-20.5545	-20.8968	-21.0615	-16.1725	-14.1615	-26.2308	-24.3176
40	BMS-270394	-1.61176	-0.895814	0.42397	0.12879	0.415463	-0.0417954	0.786444	0.68295	-0.489801	0.536666	0.73148	0.765029
41	PHA-793887	-9.70986	-12.8941	-5.18642	-5.1541	-5.44579	-7.38287	-7.30339	-9.05037	-8.3878	-6.87763	-7.55625	-11.2541
42	pazopanib	-6.24525	-6.53835	-2.13487	-1.9266	-1.70381	-3.09896	-2.06346	-2.15181	-3.65495	-1.95853	-2.77508	-3.23356
43	SGX-523	-2.61552	-2.40342	-0.61951	-0.324748	-0.056687	-1.13686	-0.764327	-0.18603	-1.62656	-0.512518	-1.35303	-1.37225
44	Mdivi-1	-2.59087	-3.44754	-0.295908	-0.32772	-0.144122	-1.60628	-0.923021	-0.41166	-1.72652	-0.290168	-0.793732	-1.0991
45	SR1001	-1.74999	-0.148213	0.569298	-0.212981	0.358216	-0.653428	0.433297	0.496629	-0.698777	-0.283706	-0.573263	0.0611147
46	SB-431542	-2.74339	-3.22207	0.181879	-0.525914	0.169545	0.0821566	-0.220705	-0.473139	-1.39921	0.219937	-0.23329	-0.939002
47	ciclopirox	-7.41515	-9.97422	-5.82191	-2.83368	-4.13502	-5.07299	-6.11123	-6.95424	-5.56992	-4.79818	-6.29161	-8.04568
48	topotecan	-24.3751	-24.362	-8.12348	-9.35117	-11.3805	-15.4582	-16.5536	-17.7361	-17.5636	-13.8888	-15.6245	-18.7766
49	UNC0321	-1.82654	-0.758829	0.935863	0.230419	0.816036	-0.517651	0.460994	1.12293	-0.756973	0.701673	-0.00945718	0.803876
50	saracatinib	-6.3111	-7.28679	-3.90525	-3.42248	-3.21288	-4.77628	-4.20697	-2.87373	-4.64267	-3.10307	-5.92091	-6.08323
51	PD318088	-4.79547	-6.58387	-4.71468	-3.94657	-2.86835	-5.38553	-3.98166	-3.25073	-7.02076	-2.58244	-4.01119	-4.30056
52	Ki8751	-6.41396	-6.76881	-0.369098	-0.90294	-1.16034	-3.06702	-2.2839	-2.16776	-3.70201	-1.58315	-3.07195	-2.53825
53	Merck60	-6.73319	-8.16347	-2.09007	-2.09776	-1.92539	-3.8309	-3.78077	-3.55619	-5.21148	-3.52749	-3.12974	-5.7396
54	veliparib	-1.54777	-1.81288	-0.401944	0.0102418	0.352172	-0.107105	0.018564	-0.204824	-1.34484	-0.215844	-0.457978	-1.14006
55	obatoclax	-33.7662	-40.667	-21.7788	-16.926	-18.0728	-22.2871	-25.384	-21.3566	-19.8054	-19.7422	-28.6934	-31.6193
56	GW-843682X	-11.2381	-11.4145	-4.92142	-3.81688	-4.51372	-6.97508	-6.8683	-5.4538	-7.74791	-5.89982	-8.02362	-8.97228
57	erismodegib	-2.15087	-0.995084	-0.146169	-0.0570229	-0.0809328	-1.25414	0.0675973	-0.297837	-0.737594	-0.356832	-0.698359	-0.344103
58	AZD6482	-5.14261	-5.00228	-2.45729	-1.91112	-1.62824	-2.18507	-2.68116	-1.51742	-3.40376	-2.40257	-2.78109	-2.60552
59	GSK461364	-17.2538	-19.3756	-11.9279	-7.85398	-8.47369	-12.7679	-12.8205	-11.8027	-10.715	-10.509	-12.7392	-16.3487
60	Ch-55	-3.4676	-3.40259	-0.0177698	-0.21106	-0.575834	-1.33718	-1.4372	-1.14326	-1.49101	-0.671438	-1.39455	-1.25913
61	IC-87114	-2.34724	-1.49034	0.00912049	-0.173795	0.142594	-0.187715	-0.232728	0.15956	-1.13582	-0.0260072	-0.270649	-0.0286744
62	methotrexate	-10.5739	-9.36809	-1.21848	-7.07649	-5.74671	-7.27943	-7.06794	-8.03447	-7.28705	-6.60057	-7.5507	-7.03745
63	PF-184	-9.54618	-9.97148	-5.25152	-3.76843	-3.84127	-6.00692	-4.93508	-5.90436	-6.69132	-4.24253	-6.1981	-5.8953
64	GDC-0879	-3.55511	-4.39988	-1.08257	-0.302258	-0.391171	-1.71051	-0.933415	-0.854676	-2.44283	-0.459182	-1.42434	-2.03411
65	parthenolide	-1.63842	-1.89748	-0.310481	0.118428	0.0717961	0.0984522	-0.284206	0.0395922	-0.501649	-0.0866225	-0.977425	-1.66371
66	PRL-3 inhibitor I	-1.39779	-0.798143	-0.235515	-0.091041	0.815798	-1.31715	-0.127331	0.528052	-0.132701	-0.223907	-0.467926	-1.01504
67	cytochalasin B	-7.54985	-7.69987	-5.74087	-3.7978	-2.76549	-4.06241	-3.49872	-2.89413	-5.70753	-3.70162	-4.61681	-5.7383
68	ZSTK474	-6.53516	-6.10116	-3.73544	-2.81843	-2.88175	-4.22764	-4.42947	-3.34859	-5.26516	-3.70461	-5.35539	-4.8801
69	PYR-41	-1.82184	-1.07659	-0.598491	0.27361	0.342502	-0.102881	0.384622	0.165826	-0.674206	-0.114109	-0.285946	0.142381
70	doxorubicin	-23.4844	-25.8769	-15.6985	-10.2312	-11.6558	-16.1068	-15.1395	-16.6463	-19.8911	-16.9038	-17.2168	-23.2018
71	Ko-143	-3.46973	-1.74809	-0.0365202	-0.260833	0.162056	-1.15728	0.0896805	-0.489998	-1.51402	0.101488	-0.255679	-0.0885185
72	ouabain	-24.0867	-25.0938	-17.8356	-17.255	-12.2717	-16.0014	-14.5345	-16.892	-18.1265	-16.59	-18.4343	-21.4056
73	linifanib	-6.77598	-8.41295	-1.36232	-3.60482	-2.21493	-4.52819	-4.28512	-3.67915	-5.92753	-4.9036	-3.91986	-6.30647
74	parbendazole	-11.9593	-15.2233	-7.21842	-3.16918	-5.47367	-7.35786	-9.14465	-7.9784	-9.34686	-6.06172	-10.158	-12.0784
75	PF-573228	-8.07594	-9.13292	-2.94343	-3.55955	-2.88851	-4.39067	-3.65438	-3.15842	-5.66518	-3.98002	-4.95525	-7.07368
76	OSI-027	-8.58203	-9.30621	-4.75772	-4.45641	-4.15034	-5.14544	-5.39514	-5.31202	-6.71701	-5.54147	-6.62976	-6.69819
77	ceranib-2	-12.2524	-15.4306	-6.57432	-4.53421	-5.62409	-8.67466	-8.69563	-9.05836	-10.3843	-8.85401	-8.99979	-12.7783
78	dexamethasone	-2.04254	-0.807825	-0.0537124	-0.67463	0.848269	0.275026	0.322548	0.760998	-0.687423	-0.29346	0.364949	-0.171636
79	BMS-195614	-2.12978	-2.18634	0.365012	-0.382799	-0.00572205	-0.96312	-0.719253	-0.273909	-0.711176	-0.526122	-0.836119	-1.12439
80	LY-2183240	-13.9641	-17.051	-8.24791	-4.02324	-5.64174	-8.64898	-9.68578	-9.73578	-9.04368	-7.29311	-8.29034	-14.1201
81	lenvatinib	-4.68978	-5.92161	-0.265382	-1.44831	-0.783225	-1.36942	-1.05411	-1.97838	-3.34311	-1.31133	-2.12483	-2.63613
82	ML006	-1.68166	-1.49735	-0.280434	-0.2935	0.275344	-0.0666322	-0.0419415	0.108047	-0.64212	-0.0868468	-0.27862	-0.978731
83	MST-312	-13.8296	-14.415	-8.45738	-5.9451	-6.72696	-9.22485	-9.05498	-9.59745	-10.5188	-8.85576	-8.04748	-12.6783
84	GSK525762A	-6.43428	-6.63928	-3.27241	-1.78791	-1.68406	-3.21474	-2.86791	-3.485	-4.97428	-2.92581	-3.03396	-4.05197
85	pluripotin	-14.7626	-22.1054	-10.0634	-14.0077	-10.6492	-14.2421	-13.0938	-11.1752	-13.757	-12.577	-14.7103	-18.0927
86	erlotinib	-4.86473	-3.61477	-1.78574	-1.43504	-1.55588	-2.31467	-1.63187	-1.82455	-3.78861	-1.22788	-2.49539	-2.08877
87	oligomycin A	-8.41072	-10.1565	-7.74893	-3.29679	-3.82686	-5.16853	-5.00715	-4.95663	-5.98903	-5.79059	-11.9162	-5.52636
88	BMS-754807	-10.4648	-11.7149	-5.23808	-4.49589	-4.82977	-7.68167	-4.86448	-5.77089	-8.16814	-5.90509	-7.01298	-8.60976
89	dasatinib	-11.5727	-11.4316	-5.923	-5.27433	-6.3389	-7.50357	-7.01112	-6.13247	-8.52616	-6.06971	-8.17669	-7.87564
90	semagacestat	-3.27887	-2.36843	0.301449	-0.508576	-0.0937798	-1.29851	-0.192102	-0.0760822	-1.64159	-0.991612	-0.364343	-1.0077
91	chlorambucil	-2.55995	-2.34775	-0.0400823	0.232149	0.406112	-0.250503	-0.683724	0.0999807	-1.24379	-0.500961	-0.880248	-0.897643
92	BIX-01294	-5.56951	-5.74565	-0.140662	-0.825289	-1.20739	-2.11127	-2.11349	-1.94105	-3.59292	-2.3086	-1.28157	-2.71378
93	narciclasine	-25.7601	-25.4953	-13.9087	-12.7626	-14.1847	-19.4789	-20.5148	-20.0347	-17.4705	-15.7961	-18.6114	-21.2969
94	SU11274	-7.87917	-8.69063	-1.32028	-1.33895	-1.25426	-2.46672	-2.87654	-3.02826	-4.04341	-2.69382	-3.47076	-4.30724
95	selumetinib	-5.05065	-5.14286	-3.09445	-2.157	-1.93467	-4.10852	-2.47686	-2.66695	-5.26776	-2.60406	-1.99043	-3.14702
96	masitinib	-4.70092	-4.98187	0.426086	-0.359286	-0.379709	-1.86857	-0.9115	-0.76377	-2.23565	-0.586202	-1.31779	-2.83734
97	imatinib	-3.39241	-4.11041	0.134195	0.395494	0.110723	-0.876272	-0.382745	-0.24853	-1.03869	-0.032098	-0.330823	-2.3216
98	GSK4112	-1.82401	-1.58003	-0.0605279	0.028789	0.284065	-0.270478	0.175866	0.199327	-1.20329	0.0626669	-0.364956	-0.783618
99	navitoclax	-5.28761	-6.3467	0.448656	-0.624681	-2.07473	-1.74281	-3.29779	-1.69996	-7.58644	-6.23233	-4.57416	-4.75004
100	vorinostat	-19.8841	-22.1178	-13.4827	-6.01051	-10.5922	-14.0653	-15.2719	-15.9375	-17.5521	-11.8981	-14.3123	-18.0685
101	nelarabine	-0.696933	-1.2837	0.624449	-0.733403	0.9434	-0.356769	0.508658	0.496891	-0.604561	-0.569311	0.264677	-1.00027
102	crizotinib	-11.3071	-13.0912	-7.9995	-4.67007	-5.43681	-8.6095	-7.6814	-8.23747	-9.73815	-6.27713	-7.10032	-12.2055
103	BRD9876	-1.58534	-1.20334	-0.0527263	-0.204912	-0.0989945	-0.911893	-0.165525	-0.39082	-1.52452	-0.670555	-1.06173	-1.14054
104	AZD8055	-10.1381	-12.8527	-7.25416	-6.29127	-5.30163	-7.61982	-6.36828	-5.50775	-7.55065	-6.31831	-7.95053	-9.86943
105	niclosamide	-14.2195	-14.2215	-8.12908	-8.6114	-6.29902	-11.3923	-9.20378	-7.57476	-7.80253	-6.68473	-14.966	-10.6102
106	ML050	-1.60143	-0.335236	0.353293	0.373573	0.504966	0.0268627	0.648293	0.0721011	0.0797637	0.225636	-0.206444	0.168263
107	fluvastatin	-10.9388	-9.09113	-6.03071	-2.51818	-4.71101	-7.578	-5.32834	-5.20127	-5.50045	-4.60087	-8.54769	-5.72141
108	TGX-221	-2.54511	-2.44668	-0.523891	-0.659499	-0.556224	-0.623686	-0.729697	-1.06743	-1.31388	-0.783524	-0.574407	-1.01529
109	SKI-II	-1.45999	-2.05515	0.511293	-0.123783	0.415942	-0.163231	-0.137122	0.565062	-0.49727	0.495831	-0.0890478	0.244432
110	bardoxolone methyl	-33.4856	-33.1292	-12.1669	-14.0824	-18.6563	-22.6724	-20.6172	-23.0186	-23.79	-20.4493	-28.2236	-25.7525
111	tretinoin	-1.59371	-1.77469	-0.213212	0.00312884	-0.4283	0.0108273	-1.31729	-0.567542	-0.873827	-0.375702	0.018705	-1.07221
112	AC55649	-0.920319	-1.15449	-0.151536	0.0304907	0.157965	-0.153983	-0.361948	0.0661559	-0.262284	0.0239921	-0.372506	-0.597505
113	decitabine	-3.81682	-4.63462	-0.746696	-1.02154	-0.878626	-1.82541	-2.06817	-1.72563	-2.91698	-2.36131	-1.63757	-3.98117
114	quizartinib	-1.74995	-2.75299	0.402641	-0.318535	0.245511	-0.854914	-0.636327	0.173205	-0.831652	0.0511299	-0.427408	-0.775204
115	vorapaxar	-3.3204	-1.78513	-1.42706	-0.0110995	0.158049	-0.785256	0.349515	0.0169692	-1.48629	-0.484916	-0.631868	-1.07133
116	clofarabine	-10.4352	-12.86	-4.26759	-5.92495	-5.16579	-8.13232	-7.67072	-7.7824	-8.57414	-8.12229	-8.35885	-11.3209
117	apicidin	-24.5998	-25.7478	-6.72686	-13.5217	-14.4125	-18.6103	-17.0714	-20.3075	-21.4701	-16.2978	-18.6999	-22.7909
118	CAY10618	-23.654	-33.9201	-5.74299	-10.1521	-15.5222	-18.5026	-22.4808	-17.3946	-16.0474	-14.2425	-18.4365	-18.6715
119	AT7867	-6.44815	-7.10078	-2.28287	-2.23755	-2.66277	-3.21989	-3.06077	-3.27774	-3.26314	-3.8399	-4.26195	-5.04842
120	barasertib	-5.18094	-5.46191	-1.23103	-1.54621	-1.49911	-1.9891	-2.3022	-3.18572	-3.71735	-2.53514	-2.26002	-3.64286
121	PIK-93	-6.40098	-8.2177	-3.39271	-4.66256	-2.73003	-4.1687	-3.296	-3.68733	-4.75987	-4.15752	-4.72567	-6.39724
122	tanespimycin	-12.377	-14.4501	-10.9679	-6.587	-6.77548	-9.32056	-7.72409	-9.58982	-11.8341	-12.2709	-9.06214	-13.7966
123	YK 4-279	-11.5748	-13.4603	-6.37674	-3.96362	-4.27503	-7.50354	-7.60454	-7.04934	-8.21893	-6.31781	-7.55023	-11.8245
124	TPCA-1	-7.84595	-7.68839	-3.1007	-4.86562	-2.78032	-4.83817	-4.33869	-4.84033	-5.92649	-4.60993	-5.17692	-6.40996
125	ML031	-1.28173	-1.9409	0.176759	0.149907	0.350037	0.0639976	0.0168728	0.297762	-0.368819	0.332386	0.8342	-0.606982
126	nakiterpiosin	-17.407	-16.6225	-7.43791	-6.21254	-6.51549	-10.3432	-9.24625	-9.64999	-11.5663	-8.74345	-10.1222	-14.3784
127	tosedostat	-5.20679	-4.87987	-0.49615	-1.16827	-1.5164	-1.79963	-2.17532	-1.45332	-4.00689	-2.75596	-1.90812	-3.84074
128	ruxolitinib	-3.15787	-4.53047	-1.90725	-0.0360651	-0.0622576	-1.78753	-1.04902	-1.21274	-2.15554	-0.656255	-1.07452	-2.95367
129	myricetin	-0.800365	-0.715921	0.21808	-0.331172	0.339867	0.22367	0.421572	0.767061	-0.49633	-0.0182594	0.170648	-0.41722
130	C6-ceramide	-1.22984	-1.07278	-0.068	0.268085	0.22352	-0.634096	0.114369	0.263532	-0.95635	0.50733	-0.45537	-0.793318
131	vincristine	-12.6582	-15.4618	-5.37838	-4.99754	-5.39321	-7.61934	-8.86515	-8.07609	-10.841	-11.4208	-7.04812	-11.4225
132	temozolomide	-0.330608	-2.55132	-1.03561	0.20095	0.493724	0.117339	-0.109657	0.108894	-0.321635	-0.268968	-0.528356	-1.02935
133	tandutinib	-2.73513	-2.18934	0.605686	-0.0238064	0.032186	-0.538092	-0.702499	-0.129084	-1.1238	-0.0963356	-1.58378	-0.011292
134	WAY-362450	-2.17652	-1.083	0.335755	-0.0303526	0.04216	0.295914	-0.0503742	0.278058	-0.321513	-0.0222692	-0.142694	0.0372151
135	NSC30930	-2.74571	-2.5673	-0.17237	-0.290422	0.0811811	-0.87443	-0.390034	-0.123222	-0.648368	0.0934105	-1.22901	-0.692866
136	vandetanib	-5.88177	-5.44274	-2.01989	-2.38944	-1.97642	-4.932	-3.31914	-3.33803	-3.72591	-2.40146	-3.16844	-3.17831
137	lovastatin	-10.4532	-8.61618	-6.16041	-2.19565	-4.49206	-6.29379	-3.56585	-4.31774	-5.83727	-3.42156	-7.02863	-4.75464
138	GDC-0941	-10.2086	-12.0247	-5.30211	-5.39581	-5.04076	-6.99411	-6.086	-4.96536	-7.53793	-6.89681	-9.71191	-10.8752
139	3-Cl-AHPC	-14.8549	-16.6022	-7.4933	-6.48879	-7.68654	-11.8672	-10.8282	-9.74409	-11.9015	-10.1722	-10.473	-13.1106
140	KU-55933	-2.66902	-2.076	-0.830954	-0.740574	-0.558138	-0.809008	-0.202071	-0.777519	-1.90688	-0.74817	-0.733285	-0.781956

## Sheet: Table S3
Table S3: Pubchem chemical properties of the compounds
	Name	Description
1	exact mass	The exact mass of an isotopic species is obtained by summing the masses of the individual isotopes of the molecule.
2	charge	Formal charge on this Compound.
3	xlogp	An atom-additive method for calculating the octanol/water partition coefficient(logP).
4	tpsa	Topological Polar Surface Area.
5	complexity	The complexity rating of a compound is a rough estimate of how complicated a structure is, seen from both the point of view of the elements contained and the displayed structural features including symmetry.
6	h_bond_donor_count	The number of hydrogen bond donors in this compound.
7	h_bond_acceptor_count	The number of hydrogen bond acceptors in this compound.
8	rotatable_bond_count	A rotatable bond is defined as any single-order non-ring bond, where atoms on either side of the bond are in turn bound to nonterminal heavy (i.e., non-hydrogen) atoms. That is, where rotation around the bond axis changes the overall shape of the molecule, and generates conformers which can be distinguished by standard fast spectroscopic methods.
9	heavy_atom_count	The number of heavy atoms (i.e., non-hydrogen atoms) in this compound.
10	isotope_atom_count	Isotope atom count is the number of isotopes that are not most abundant for the corresponding chemical elements. Isotopes are variants of a chemical element which differ in neutron number. For example, among three isotopes of carbon (i.e., C-12, C-13, and C-14), the isotope atom count considers the C-13 and C-14 atoms, because C-12 is the most abundant isotope of carbon.
11	atom_stereo_count	An atom stereocenter, also known as a chiral center, is an atom that is attached to four different types of atoms (or groups of atoms) in the tetrahedral arrangement.
12	defined_atom_stereo_count	The "defined atom stereocenter count" is the number of atom stereocenters whose configurations are specifically defined.
13	undefined_atom_stereo_count	The number of atom stereocenters whose configurations are not specifically defined.
14	bond_stereo_count	A bond stereocenter is a non-rotatable bond around which two atoms can have different arrangement (as in cis- and trans-forms of butene around its double bond). Some compounds have an undefined bond stereocenter, whose stereochemistry is not specifically defined.
15	defined_bond_stereo_count	the number of bond stereocenters whose configurations are specifically defined.
16	undefined_bond_stereo_count	The number of bond stereocenters whose configurations are not specifically defined.
17	covalent_unit_count	Count of covalently bonded moieties within a CID.

## Sheet: Table S4
Table S4: COSMIC-CTRP dataset detailed list of cell lines and drug
	Cell line name			Drug name
1	CAS1		1	BRD6340
2	MKN1		2	BRD9876
3	BFTC905		3	betulinic acid
4	BFTC909		4	chlorambucil
5	CAL120		5	fluorouracil
6	CAL29		6	cimetidine
7	CAL62		7	azacitidine
8	NMCG1		8	paclitaxel
9	RPMI7951		9	teniposide
10	HDQP1		10	sildenafil
11	BCPAP		11	simvastatin
12	CGTHW1		12	parbendazole
13	COLO680N		13	procarbazine
14	ECC12		14	ciclopirox
15	RH41		15	myricetin
16	WSUDLCL2		16	methotrexate
17	2313287		17	lovastatin
18	8305C		18	dacarbazine
19	BHY		19	prochlorperazine
20	JIMT1		20	ifosfamide
21	KMRC20		21	doxorubicin
22	A375		22	ouabain
23	A549		23	BRD9647
24	NCIH2009		24	piperlongumine
25	SUIT2		25	pyrazolanthrone
26	DEL		26	C6-ceramide
27	HARA		27	topotecan
28	HCC15		28	tanespimycin
29	KP4		29	blebbistatin
30	NCIH358		30	cytochalasin B
31	EM2		31	NSC95397
32	JURLMK1		32	SB-431542
33	P12ICHIKAWA		33	GSK-3 inhibitor IX
34	NCIH28		34	dasatinib
35	639V		35	erlotinib
36	HCC366		36	LBH-589
37	KURAMOCHI		37	ciclosporin
38	LS411N		38	sirolimus
39	LS513		39	sitagliptin
40	ONS76		40	entinostat
41	VMCUB1		41	apicidin
42	BEN		42	Merck60
43	CFPAC1		43	FGIN-1-27
44	HCC78		44	vincristine
45	KU1919		45	itraconazole
46	NCIH1299		46	erastin
47	OVTOKO		47	ML031
48	SHP77		48	FQI-1
49	SUDHL1		49	B02
50	COLO205		50	ML050
51	LCLC103H		51	ML162
52	MKN45		52	NSC30930
53	NCIH2405		53	MI-1
54	NCIH650		54	DBeQ
55	QGP1		55	Mdivi-1
56	RL952		56	CID-5951923
57	8505C		57	IU1
58	GB1		58	dexamethasone
59	HCC44		59	ML311
60	NCIH211		60	BI-2536
61	SBC5		61	selumetinib
62	SF126		62	GW-843682X
63	SNU182		63	vandetanib
64	TCCSUP		64	sorafenib
65	CAMA1		65	temozolomide
66	HSC3		66	SNX-2112
67	MCF7		67	navitoclax
68	U87MG		68	nilotinib
69	22RV1		69	sunitinib
70	769P		70	bendamustine
71	DOV13		71	LE-135
72	ES2		72	SKI-II
73	HCC1806		73	GW-405833
74	HCC1954		74	AC55649
75	HPAFII		75	RITA
76	OVISE		76	LY-2183240
77	JVM3		77	Ki8751
78	5637		78	CD-1530
79	CAL12T		79	TPCA-1
80	KP3		80	pifithrin-mu
81	KU812		81	MK-2206
82	KYSE140		82	triazolothiadiazine
83	NALM6		83	AGK-2
84	NUGC4		84	PF-750
85	AGS		85	PRL-3 inhibitor I
86	HCT116		86	neuronal differentiation inducer III
87	HT29		87	NSC 74859
88	KYSE180		88	tubastatin A
89	LS180		89	neopeltolide
90	MELHO		90	parthenolide
91	HCC827		91	CAY10594
92	HEL		92	RG-108
93	KCL22		93	PAC-1
94	KMH2		94	gemcitabine
95	LAMA84		95	MST-312
96	NCIH2030		96	oligomycin A
97	NCIH1838		97	indisulam
98	NCIH196		98	SJ-172550
99	SKMEL1		99	pandacostat
100	HCC1937		100	nakiterpiosin
101	NCIH526		101	CCT036477
102	NCIH929		102	tamatinib
103	SF295		103	myriocin
104	BHT101		104	BMS-754807
105	CAL148		105	BIBR-1532
106	CAL51		106	tosedostat
107	HCC1395		107	neratinib
108	HT115		108	serdemetan
109	LN18		109	MK-1775
110	LN229		110	tivozanib
111	NCIH2291		111	Ko-143
112	TE10		112	HLI 373
113	TE4		113	isoevodiamine
114	TE9		114	UNC0638
115	ML1		115	cucurbitacin I
116	NCIH2228		116	linifanib
			117	veliparib
			118	saracatinib
			119	afatinib
			120	canertinib
			121	obatoclax
			122	masitinib
			123	ZSTK474
			124	brivanib
			125	NVP-TAE684
			126	SNS-032
			127	PLX-4720
			128	TGX-221
			129	SU11274
			130	SCH-529074
			131	StemRegenin 1
			132	ML210
			133	TW-37
			134	QS-11
			135	ML239
			136	JQ-1
			137	CAY10576
			138	nintedanib
			139	foretinib
			140	regorafenib
			141	WZ8040
			142	OSI-930
			143	MGCD-265
			144	lenvatinib
			145	YK 4-279
			146	CAY10618
			147	narciclasine
			148	UNC0321
			149	SGX-523
			150	erismodegib
			151	alisertib
			152	ruxolitinib
			153	bleomycin A2
			154	GDC-0941
			155	SB-525334
			156	PHA-793887
			157	fingolimod
			158	PLX-4032
			159	GSK461364
			160	STF-31
			161	spautin-1
			162	tigecycline
			163	PF-543
			164	PF-573228
			165	ceranib-2
			166	GSK4112
			167	HC-067047
			168	leptomycin B
			169	AZ-3146
			170	vorapaxar
			171	Ch-55
			172	necrostatin-7
			173	I-BET151
			174	lomeguatrib
			175	BMS-195614
			176	SB-743921
			177	GSK525762A
			178	SMER-3
			179	NVP-ADW742
			180	clofarabine
			181	XL765
			182	ML258
			183	SR1001
			184	bardoxolone methyl
			185	BMS-270394
			186	fluvastatin
			187	AZD4547
			188	hyperforin
			189	NVP-231
			190	MK-0752
			191	semagacestat
			192	bosutinib
			193	temsirolimus
			194	nelarabine
			195	rigosertib
			196	PD318088
			197	BIRB-796
			198	KW-2449
			199	RAF265
			200	silmitasertib
			201	momelotinib
			202	CAL-101
			203	LY-2157299
			204	WP1130
			205	OSI-027
			206	NVP-BSK805
			207	PIK-93
			208	birinapant
			209	KX2-391
			210	3-Cl-AHPC
			211	KHS101
			212	WAY-362450
			213	linsitinib
			214	ML006
			215	tretinoin
			216	isoliquiritigenin
			217	NSC23766
			218	BIX-01294
			219	ML029
			220	CI-976
			221	necrostatin-1
			222	pluripotin
			223	tandutinib
			224	TG-100-115
			225	crizotinib
			226	lapatinib
			227	elocalcitol
			228	cabozantinib
			229	BMS-345541
			230	trifluoperazine
			231	cyclophosphamide
			232	niclosamide
			233	IC-87114
			234	KU-55933
			235	AM-580
			236	decitabine
			237	axitinib
			238	bexarotene
			239	barasertib
			240	KU-0063794
			241	GANT-61
			242	AZD8055
			243	KU 0060648
			244	AZD6482
			245	quizartinib
			246	PYR-41
			247	PF-184
			248	JW-480
			249	AZD7762
			250	gefitinib
			251	vorinostat
			252	imatinib
			253	fulvestrant
			254	GDC-0879
			255	pazopanib
			256	AT7867
			257	KU-60019
			258	PD 153035
			259	tacedinaline
			260	NVP-BEZ235
			261	avrainvillamide
			262	isonicotinohydroxamic acid
			263	NSC19630
			264	LRRK2-IN-1
			265	KH-CB19
			266	abiraterone
			267	KPT185
			268	pitstop2
			269	ibrutinib
			270	sotrastaurin
			271	A-804598
			272	COL-3
			273	ABT-199
			274	ETP-46464
			275	marinopyrrole A
			276	methylstat
			277	BYL-719
			278	GSK2636771
			279	necrosulfonamide
			280	HBX-41108
			281	palmostatin B
			282	JW-55
			283	AT-406
			284	WZ4002
			285	GSK1059615
			286	omacetaxine mepesuccinate
			287	R428
			288	JW-74

## Sheet: Table S5
Table S5: CCLE-O'Neil dataset detailed list of cell lines and drug
	Cell line name			Drug name
1	A2058		1	17-AAG
2	A2780		2	AEW541
3	A375		3	AZD0530
4	A427		4	AZD6244
5	CAOV3		5	Erlotinib
6	COLO320DM		6	Irinotecan
7	DLD1		7	L.685458
8	EFM192B		8	LBW242
9	ES2		9	Lapatinib
10	HCT116		10	Nilotinib
11	HT144		11	Nutlin.3
12	HT29		12	PD.0325901
13	KPL1		13	PD.0332991
14	LNCAP		14	PF2341066
15	LOVO		15	PHA.665752
16	MDAMB436		16	PLX4720
17	MSTO		17	Paclitaxel
18	NCIH1650		18	Panobinostat
19	NCIH2122		19	RAF265
20	NCIH23		20	Sorafenib
21	NCIH460		21	TAE684
22	NCIH520		22	TKI258
23	OCUBM		23	Topotecan
24	OV90		24	ZD.6474
25	OVCAR3
26	PA1
27	RKO
28	RPMI7951
29	SKMEL30
30	SKMES1
31	SKOV3
32	SW620
33	SW837
34	T47D
35	UACC62
36	UWB1289
37	UWB1289BRCA1
38	VCAP
39	ZR751
